# Supplementary material for: The Female-Biased General Odorant Binding Protein 2 of Semiothisa cinerearia Displays Binding Affinity for Biologically Active Host Plant Volatiles
Source: Biology (Basel). 2024 Apr 18;13(4):274. doi: 10.3390/biology13040274 (PMC11048283; doi:10.3390/biology13040274)
Supplement: Supplementary file 1 [file biology-13-00274-s001.zip]

Archive with 1 entries (1 files):
- biology-2949489-supplementary.pdf
